# Supplementary material for: Lactose-Modified Hyaluronic Acid Molecule Attenuates In Vitro Chondrocyte Inflammation
Source: Cells. 2025 Dec 12;14(24):1977. doi: 10.3390/cells14241977 (PMC12731145; doi:10.3390/cells14241977)
Supplement: Supplementary file 1 [file cells-14-01977-s001.zip]

Archive with 1 entries (1 files):
- cells-3990877-supplementary.pdf
